# Supplementary material for: Associations between DEET, Organophosphorus Insecticides, and Handgrip Strength in Diabetes: An NHANES Analysis
Source: Biomedicines. 2024 Jul 1;12(7):1461. doi: 10.3390/biomedicines12071461 (PMC11274853; doi:10.3390/biomedicines12071461)
Supplement: Supplementary file 1 [file biomedicines-12-01461-s001.zip]

Archive with 1 entries (1 files):
- biomedicines-3025011-supplementary.pdf
